# Supplementary material for: Trends in Airborne Chrysotile Asbestos Fibre Concentrations in Asbestos Cement Manufacturing Factories in Zimbabwe from 1996 to 2016
Source: Int J Environ Res Public Health. 2021 Oct 13;18(20):10755. doi: 10.3390/ijerph182010755 (PMC8535792; doi:10.3390/ijerph182010755)
Supplement: Supplementary file 1 [file ijerph-18-10755-s001.zip]

Archive with 1 entries (1 files):
- ijerph-1345740-supplementary.pdf
